# Supplementary material for: Prognostic signature and clonality pattern of recurrently mutated genes in inactive chronic lymphocytic leukemia
Source: Blood Cancer J. 2015 Aug 28;5(8):e342–. doi: 10.1038/bcj.2015.65 (PMC4558590; doi:10.1038/bcj.2015.65)
Supplement: Supplementary Table S1 [file bcj201565x1.xls]

## Sheet: Hoja1
Location	Gene	UPN	COSMIC ID	AAChange	Type	Pattern of clonality	LOH	Estimated clonal size %2	% CLL population by flow	Variant reads	Reference reads	Depth (Total eads)	% variant reads2	Chr
exonic	ATM	UPN#148		NM_000051:c.8231_8242del:p.2744_2748del	nonframeshift deletion	clonal		47	28	200	1302	1502	13.3156	chr11
exonic	ATM	UPN#170		NM_000051:c.C2732T:p.A911V	nonsynonymous SNV	clonal		45	32	50	302	352	14.2045	chr11
exonic	ATM	UPN#133	COSM22488	NM_000051:c.C8494T:p.R2832C	nonsynonymous SNV	clonal		46	42	204	855	1059	19.2635	chr11
exonic	ATM	UPN#40		NM_000051:c.C1906T:p.H636Y	nonsynonymous SNV	clonal		44	41	58	225	283	20.4947	chr11
exonic	ATM	UPN#116		NM_000051:c.A2735G:p.Q912R	nonsynonymous SNV	clonal		46	48	704	2554	3258	21.6083	chr11
exonic	ATM	UPN#163		NM_000051:c.2384_2402del:p.795_801del	frameshift deletion	clonal	del 11q (50%)	99	59	48	108	156	30.7692	chr11
splicing	ATM	UPN#112		NM_000051:exon18:c.2838+2T>C)	Splice site SNV	clonal		49	75	1967	1195	5539	35.5118	chr11
exonic	ATM	UPN#268	COSM48240	NM_000051:c.G3257A:p.R1086H	nonsynonymous SNV	clonal		47	42	88	364	452	19.469	chr11
exonic	ATM	UPN#262		NM_000051:c.G6958A:p.D2320N	nonsynonymous SNV	clonal	del11q(40%)	100	43	320	1170	1490	21.4765	chr11
exonic	ATM	UPN#110		NM_000051:c.4663_4664del:p.1555_1555del	frameshift deletion	clonal	del 11q (60%+)	100	63	578	1180	1758	32.8783	chr11
exonic	ATM	UPN#62		NM_000051:c.C2158T:p.R720C	nonsynonymous SNV	clonal		54	89	214	223	437	48.9703	chr11
exonic	ATM	UPN#167		NM_000051:c.G2771A:p.R924Q	nonsynonymous SNV	clonal	del 11q (90%+)+del 17p (12%)	98	85	774	629	1403	55.1675	chr11
exonic	ATM	UPN#239		NM_000051:c.C5732T:p.A1911V	nonsynonymous SNV	subclonal		23	30	46	611	657	7.00152	chr11
exonic	ATM	UPN#142	COSM46107	NM_000051:c.5436delT:p.A1812fs	frameshift deletion	subclonal	del 11q (15%)	7	30	35	1737	1772	1.97517	chr11
exonic	ATM	UPN#130		NM_000051:c.G4181A:p.S1394N	nonsynonymous SNV	subclonal	del 11q (40%)	34	31	39	684	723	5.39419	chr11
splicing	ATM	UPN#125	COSM215449	NM_000051:c.G8851A:p.V2951I	nonsynonymous SNV	subclonal		14	50	55	767	886	6.20767	chr11
exonic	ATM	UPN#15		NM_000051:c.C257T:p.T86I	nonsynonymous SNV	subclonal	del17p (75%)	7	65	33	704	737	4.47761	chr11
exonic	BCOR	UPN#15		NM_001123383:c.G3029A:p.C1010Y	nonsynonymous SNV	clonal	del17p (55%)	98	65	99	53	152	65.1316	chrX
exonic	BCOR	UPN#38	COSM216193	NM_001123383:c.T1495C:p.S499P	nonsynonymous SNV	subclonal		5	63	46	1402	1448	3.1768	chrX
exonic	BCOR	UPN#239	COSM1121169	NM_001123383:c.G2482A:p.A828T	nonsynonymous SNV	subclonal		30	30	34	362	396	8.58586	chrX
exonic	BIRC3	UPN#171		NM_001165:c.A5G:p.N2S	nonsynonymous SNV	clonal		59	85	664	648	1322	50.2269	chr11
exonic	BIRC3	UPN#161		NM_001165:c.G562A:p.D188N	nonsynonymous SNV	subclonal		36	14	40	755	795	5.03145	chr11
exonic	KRAS	UPN#163		NM_033360:c.511delA:p.I171fs	frameshift deletion	subclonal	del 11q (45%)	3	59	58	2897	2955	1.96277	chr12
exonic	KRAS	UPN#109	COSM1666976	NM_004985:c.G40T:p.V14L	nonsynonymous SNV	subclonal		6	58	101	2969	3070	3.2899	chr12
exonic	MYD88	UPN#49		NM_001172568:c.C377T:p.P126L	nonsynonymous SNV	clonal		50	65	30	69	89	33.7079	chr3
exonic	NOTCH1	UPN#161	COSM12774	NM_017617:c.7541_7542del:p.2514_2514del	frameshift deletion	clonal		45	14	32	476	505	6.33663	chr9
exonic	NOTCH1	UPN#160	COSM12774	NM_017617:c.7541_7542del:p.2514_2514del	frameshift deletion	clonal		42	17	50	651	701	7.13267	chr9
exonic	NOTCH1	UPN#130		NM_017617:c.6984delG:p.G2328fs	frameshift deletion	clonal	del 11q (35%)	54	31	31	154	185	16.7568	chr9
exonic	NOTCH1	UPN#97	COSM12774	NM_017617:c.7541_7542del:p.2514_2514del	frameshift deletion	clonal		60	30	162	736	898	18.0401	chr9
exonic	NOTCH1	UPN#147	COSM12774	NM_017617:c.7541_7542del:p.2514_2514del	frameshift deletion	clonal		41	42	199	883	1082	18.3919	chr9
exonic	NOTCH1	UPN#168	COSM12774	NM_017617:c.7541_7542del:p.2514_2514del	frameshift deletion	clonal		53	35	199	883	1082	18.3919	chr9
exonic	NOTCH1	UPN#177	COSM12774	NM_017617:c.7541_7542del:p.2514_2514del	frameshift deletion	clonal		59	37	155	549	704	22.017	chr9
exonic	NOTCH1	UPN#61	COSM12774	NM_017617:c.7541_7542del:p.2514_2514del	frameshift deletion	clonal		36	72	176	491	667	26.3868	chr9
exonic	NOTCH1	UPN#36	COSM12774	NM_017617:c.7541_7542del:p.2514_2514del	frameshift deletion	clonal		57	67	459	721	1180	38.8983	chr9
exonic	NOTCH1	UPN#80	COSM12774	NM_017617:c.7541_7542del:p.2514_2514del	frameshift deletion	subclonal		8	61	58	1152	1210	4.79339	chr9
exonic	NOTCH1	UPN#113	COSM12774	NM_017617:c.7541_7542del:p.2514_2514del	frameshift deletion	subclonal		21	29	102	1528	1630	6.25767	chr9
exonic	NOTCH1	UPN#268		NM_017617:c.C6870A:p.S2290R	nonsynonymous SNV	subclonal		34	42	32	192	224	14.2857	chr9
exonic	NOTCH1	UPN#223	COSM28669	NM_017617:c.C7507T:p.Q2503X	stopgain SNV	subclonal		25	68	35	187	202	17.3267	chr9
exonic	NOTCH1	UPN#106	COSM43356		nonsynonymous SNV	subclonal		21	24	32	578	610	5.2459	chr9
exonic	POT1	UPN#170	COSM1237180	NM_001042594:c.G544A:p.D182N	nonsynonymous SNV	subclonal		26	32	32	340	372	8.60215	chr7
exonic	POT1	UPN#167			nonsynonymous SNV	subclonal		12	85	33	279	312	10.5769	chr7
exonic	SETBP1	UPN#77		NM_015559:c.C2743T:p.H915Y	nonsynonymous SNV	clonal		50	27	42	284	306	13.7255	chr18
exonic	SF3B1	UPN#129		NM_012433:c.T2254C:p.Y752H	nonsynonymous SNV	clonal		45	53	44	179	193	7	chr2
exonic	SF3B1	UPN#163	COSM131558	NM_012433:c.A1868G:p.Y623C	nonsynonymous SNV	clonal	del 11q (50%)	50	59	820	1964	2784	29.454	chr2
exonic	SF3B1	UPN#40		NM_012433:c.A2045T:p.H682L	nonsynonymous SNV	clonal		58	41	31	118	129	24.031	chr2
exonic	SF3B1	UPN#77	COSG501		nonsynonymous SNV	clonal		56	27	34	189	223	15.2466	chr2
exonic	SF3B1	UPN#131	COSM1716887	NM_012433:c.2359delA:p.I787fs	frameshift deletion	subclonal		9	37	36	1054	1090	3.30275	chr2
exonic	SF3B1	UPN#133	COSM84677	NM_012433:c.A2098G:p.K700E	nonsynonymous SNV	subclonal		35	42	250	1429	1679	14.8898	chr2
exonic	SF3B1	UPN#112	COSM131557	NM_012433:c.G1998C:p.K666N	nonsynonymous SNV	subclonal		17	90	350	1915	2265	15	chr2
exonic	SF3B1	UPN#171	COSM131557	NM_012433:c.G1998T:p.K666N	nonsynonymous SNV	subclonal		54	85	603	618	1312	45.9604	chr2
exonic	SF3B1	UPN#239		NM_012433:c.T2318A:p.L773H	nonsynonymous SNV	subclonal		33	30	30	266	296	10.1351	chr2
exonic	SF3B1	UPN#167	COSM84677	NM_012433:c.A2098G:p.K700E	nonsynonymous SNV	subclonal	del 11q (90%+)+del 17p (12%)	35	85	213	506	719	29.6245	chr2
exonic	TP53	UPN#106	COSG501	NM_001126115:c.452_453insCGC:p.R151delinsPR	nonframeshift insertion	clonal		49	25	146	1089	1235	11.8219	chr17
splicing	TP53	UPN#162	COSM45517	NM_001126118:exon6:c.555+2T>C	Splice site SNV	clonal		53	70	147	250	397	37.0277	chr17
exonic	TP53	UPN#71	COSM288921	NM_001126115:c.C80T:p.A27V	nonsynonymous SNV	clonal	del 17p (25%+)	50	47	31	211	242	12.8099	chr17
exonic	TP53	UPN#15	COSM10893	NM_001126115:c.G428A:p.C143Y	nonsynonymous SNV	clonal	del17p (60%+)	100	30	75	424	499	15.0301	chr17
exonic	TP53	UPN#125	COSM45294	NM_001126115:c.230_231del:p.77_77del	frameshift deletion	clonal		46	50	162	538	700	23.1429	chr17
exonic	TP53	UPN#130	COSM46401	NM_001126115:c.A563G:p.K188R	nonsynonymous SNV	subclonal	del 11q (25%)	6	31	36	1941	1977	1.82094	chr17
exonic	TP53	UPN#167	COSM44794	NM_001126118:c.A275G:p.N92S	nonsynonymous SNV	subclonal	del 11q (90%+)+del 17p (12%)	10	85	39	933	972	4.01235	chr17
exonic	TP53	UPN#40	COSM10779	NM_001126115:c.G422C:p.R141P	nonsynonymous SNV	subclonal		33	13	34	713	747	4.55154	chr17
exonic	TP53	UPN#61	COSM10758	NM_001126115:c.A263G:p.Y88C	nonsynonymous SNV	subclonal		9	72	64	959	1023	6.25611	chr17
exonic	TP53	UPN#154	COSM10743	NM_001126115:c.G452C:p.R151P	nonsynonymous SNV	subclonal		29	47	32	206	238	13.4454	chr17
exonic	TP53	UPN#239	COSM116922	NM_001126117:c.A599T:p.N200I	nonsynonymous SNV	subclonal		10	30	38	968	1006	3.77734	chr17
exonic	TP53	UPN#223	COSM44431	NM_001126115:c.A109G:p.M37V	nonsynonymous SNV	subclonal		19	68	47	331	348	13.5057	chr17
exonic	TP53	UPN#262	COSM44010	NM_001126115:c.G410A:p.S137N	nonsynonymous SNV	subclonal		18	47	33	355	388	8.50515	chr17
exonic	TP53	UPN#156	COSM87522		nonsynonymous SNV	subclonal		21	82	100	470	570	17.5439	chr17
exonic	U2AF1	UPN#239		NM_001025203:c.G429T:p.E143D	nonsynonymous SNV	clonal		57	30	32	153	185	17.2973	chr21
exonic	U2AF1	UPN#156		NM_001025203:c.A374G:p.K125R	nonsynonymous SNV	clonal		44	85	250	450	700	35.7143	chr21
